# Supplementary material for: Predominance of Biliverdin over Bilirubin in Human Seminal Plasma
Source: Biomolecules. 2026 Apr 11;16(4):569. doi: 10.3390/biom16040569 (PMC13113757; doi:10.3390/biom16040569)
Supplement: Supplementary file 1 [file biomolecules-16-00569-s001.zip]

Archive with 1 entries (1 files):
- Supplementary data_F_N.pdf
